# Supplementary material for: De novo assembly of the olive fruit fly (Bactrocera oleae) genome with linked-reads and long-read technologies minimizes gaps and provides exceptional Y chromosome assembly
Source: BMC Genomics. 2020 Mar 30;21:259. doi: 10.1186/s12864-020-6672-3 (PMC7106766; doi:10.1186/s12864-020-6672-3)
Supplement: Supplementary file 2 — Additional file 2: Table S1. Sequencing libraries used, sequence results, and kmer optimization for the GCA_001188975.2 assembly. Table S2. Comparison of assembly quality of the 3 main assemblies. Table S3. Assembly statistics for 9 different assemblies generated. Table S4. Comparison of assembly quality of the 3 Y chromosome assemblies. Table S5. Sequences of the primers used for the validation of Y-chromosome specific scaffolds. Table S6. Mapping positions and primers used to generate 9 new B. oleae DNA markers in this study. Table S7. Scaffold/contig localization on B. oleae chromosomes. Table S8. Distribution of the B. oleae Transposable elements in the genome assembly. Table S9. Samples and tissues used for the transcriptome sequencing and assembly. Table S10. Summary of the Trinity transcriptome generated from sequencing all the tissues in Supplementary Table S7. Table S11. Assessment of the completeness of the Trinity de novo transcriptome assembly. Table S12. Orthologous genes among 6 closely related insects. Table S13. Genes that peak at different metamorphic stages. Table S14. Gene ontology enrichment analysis for genes that peak at different metamorphic stages. Table S15. Datasets submitted to NCBI and their corresponding accession numbers and description. Table S16. Sources of proteomes and genomes used in Supplementary figures. [file 12864_2020_6672_MOESM2_ESM.xlsx]

## Sheet: S1
Supplementary Table S1: Sequencing libraries used, sequence results, and kmer optimization for the GCA_001188975.2 assembly.
Sample	Library Type	Shear Size (kb)	Actual Size (kb)	Sequecing type	Reads sequenced (x 106)	Bases sequenced (Gb)	Coverage
Male gDNA	Truseq DNA (PCR)	-	-	PE100	114.84	11.48	36X
Female gDNA	Truseq DNA (PCR)	-	-	PE100	197.24	19.72	61X
Male gDNA	Nextera MP	6.4	4	PE100	33.64	3.36	10X
Male gDNA	Nextera MP	9.1	6.2	PE100	26.51	2.65	8X
Male gDNA	Nextera MP	9.8	6.7	PE100	275.61	27.56	86X
Male gDNA	PacBio	17	6	P4-C6 Chemistry	1.08	6.46	20X
Library	kmer	Total bases (Mb)	Contigs	GN50 Count	GN50 Length	Largest contig
mix	k31	391.48	146562	6188	10639	390431
mix	k35	402.56	140115	5568	11933	456670
mix	k37	407.25	137258	5381	12391	433281
mix	k39	410.73	135584	5222	12930	397852
mix	k41	413.6	134199	5068	13362	509383
mix	k43	416.9	132926	4926	13826	397861
mix	k45	419.3	131769	4833	14259	397861
mix	k51	417.28	114295	4563	15232	397882
mix	k61	408.25	109474	4497	16419	412306
female	k31	380.38	140667	5772	11148	299971
female	k33	385.55	137517	5436	11910	309491
female	k35	389.1	135187	5233	12435	309490
female	k37	392.91	133447	4990	13104	397852
female	k39	395.28	132492	4865	13488	421774
female	k41	397.62	131381	4719	14041	433284
female	k61	360.01	139790	7942	8986	222154
male	k31	365.81	177101	8673	8569	209874
male	k33	369.58	177545	8463	8859	232360
male	k35	371.13	179668	8460	8915	240645
male	k37	372.04	183157	8817	8550	279665
male	k39	372.36	188288	9303	8154	231995
male	k41	371.29	194310	10092	7506	192760
male	k51	306.77	194321	26273	2573	74978
Tool		Version
RAY		2.2.0-k96
SSPACE		2.0_Basic
NextClip		v0.8
bwa-mem		0.6.2
Trimmomatic		0.25
kmergenie		x
The best assembly that was taken forward and scaffolded is highlighted in green

## Sheet: S2
Supplementary Table S2: Comparison of assembly quality of the 3 main assemblies.
	Assembly
Genbank Accession/name	GCA_001188975.2	GCA_001188975.4	ONT-PacBio
# scaffolds/contigs	36198	39141	1562
Largest contig (bases)	5074932	19390402	4946147
Total length (bases)	471780370	488862653	421867224
GC (%)	34.48	34.94	35.02
N50 (bases)	139566	4686983	697684
L50	474	30	165
# N's per 100 kbp	10853.9	5493.82	N/A

## Sheet: S3
Supplementary Table S3: Assembly statistics for 9 different assemblies generated.
	Cov.	Tool	# contigs	Total	Largest contig (Mb)	N50 (Mb)	L50	# N's per
				length (Mb)				100 kb
10x-only	74X	Supernova	55494	435	12	2.16	44	3544
10x-matepairs		SSPACE	42322	469	19.3	3.26	35	10744
10x_ONT		npscarf	53774	436	19.3	4.59	29	3532
10x_pacbio		npscarf	54547	435	13.3	3.77	32	3538
10x_all			40735	470	19.3	4.89	29	10508
ONT-only	20X	Canu	2473	384	4.4	0.26	408	N/A
ONT_illumina-polish		bwa, pilon	2473	396	4.4	0.27	408	N/A
ONT_pacbio	38X	Canu	1562	416	4.9	0.68	165	N/A
ONT_pacbio_illumina-polish		bwa, pilon	1562	422	4.9	0.7	165	N/A

## Sheet: S4
Supplementary Table S4: Comparison of assembly quality of the 3 Y chromosome assemblies.
	Assembly
	Y-10x-only	GCA_001188975.4	Y-ONT-PacBio
# contigs/scaffolds	2138	873	125
Largest contig (bp)	177945	318374	204928
Total length	3650627	3802767	4721026
GC (%)	32.14	33.82	46.24
N50	3337	60003	43122
L50	138	13	38
# N's per 100 kbp	55239	75614.7	0

## Sheet: S5
Supplementary Table S5: Sequences of the primers used for the validation of Y-chromosome specific scaffolds.
The specificity was determined through the methods of PCR and qPCR. N/A marks the primers that resulted in ambitious results or no amplification.
Sequence Name	Sequence	Sequence Name	Sequence	Y-specificity	Method
Y_Contig13987_106bpF	AAACTAGCAAAGCACGCACG	Y_Contig13987_106bpR	GCCAAAATGAAGCGACTGCA	NO	PCR
Y_Contig4077_111bpF	TCGCTTGATGCAACAATGGTG	Y_Contig4077_111bpR	GTCGTCGAATTGTCTCCGGT	YES	PCR
Y_Contig5308_100bpF	TTTTCATGAGCGGGTGAAGA	Y_Contig5308_100bpR	TGTCCCGATGCCAGATATGC	NO	PCR/qPCR
Y_Contig5761_100bpF	AACATCCGCTCAGGCACTTT	Y_Contig5761_100bpR	TGCTTGTCCCTTGCTGTTTG	NO	PCR/qPCR
Y_Contig3253_118bpF	TCCTTCATTCGAGTATGCTCCC	Y_Contig3253_118bpR	ACGGCTGATATCAACTAAGCCT	YES	PCR
Y_Contig6207_108bpF	TCTGCGCAAAGAATTGGTGC	Y_Contig6207_108bpR	CGGCATTCTTCGAAAGTGCA	YES	PCR
Y_Contig4744_106bpF	ACTCACTCAGTTTACCGCCC	Y_Contig4744_106bpR	TGCTTACAACGGGCACAAGA	NO	PCR/qPCR
Y_Contig4891_120bpF	TGGCCGCTGTTGATATCGTT	Y_Contig4891_120bpR	ATACTTCCCTTTGGCACGGG	YES	PCR
Y_Contig146_116bpF	CGACATCTGTTCGAAAAATCACA	Y_Contig146_116bpR	ACGACATATGCCTCGCAAGA	NO	PCR/qPCR
Y_Contig3086_120bpF	CGCTGAGCCTGGTTCGATAT	Y_Contig3086_120bpR	GGATCACTGTCGATTTGCGC	YES	PCR
Y_Contig5212_100bpF	CCATAGTGCCGTCCATAGGG	Y_Contig5212_100bpR	ACACGGGTGGACGATTGAAT	YES	PCR
Y_Contig5523_102bpF	GCTTAACACGTCGGCTGTTG	Y_Contig5523_102bpR	GCCTGGAAGTTCATGGAGGA	YES	PCR
Y_Contig4581_111bpF	AGTCTTAAGGTTTTGGCATTGGT	Y_Contig4581_111bpR	TCCAAGACCTCCGGTGAGTA	N/A	Ambiguous
Y_Contig2504_101bpF	AAATTAAGTTTCCCGCGGCG	Y_Contig2504_101bpR	TCCGTAACATCGCTTGTGGA	N/A	No amplification
Y_Contig2327_120bpF	CCTTCCACCAGATACGGAACA	Y_Contig2327_120bpR	ACGGTATTCTGGGACAATTGGT	NO	PCR/qPCR
Y_Contig5021_107bpF	TCAATGTCGGTGAGCGTTCA	Y_Contig5021_107bpR	ACGTCCTCCTCCTGTAGTCC	YES	PCR
Y_Contig3771_118bpF	AAATAACGAGCGTGGCAAAAA	Y_Contig3771_118bpR	AGGATGTCTCTGGCTAATTGGA	NO	PCR/qPCR
Y_Contig10165_119bpF	AGCTCATAGATGGCGCCAAA	Y_Contig10165_119bpR	TGTACGCAACGAAGACAAAATGA	YES	PCR/qPCR
Y_Contig5689_108bpF	AGAAGACGCACTGCACATCA	Y_Contig5689_108bpR	CCCTACACTTTCAGCCGGTT	NO	PCR/qPCR
Y_Contig2463_117bpF	GGTACTGCATCGGGGCTTAG	Y_Contig2463_117bpR	AAAAAGATGTGGCGGGCAAC	YES	PCR/qPCR
Y_Contig6259_113bpF	ACCCGCAAATATAACCGAAATCA	Y_Contig6259_113bpR	ACGGAGAATACTTGTGCAATTCA	YES	PCR/qPCR
Y_Contig2626_113bpF	GCATGGTTTTTCGAAGGCGT	Y_Contig2626_113bpR	AGTGATTGTTCCCACACACA	YES	PCR/qPCR
Y_Contig2466_100bpF	AGATTGTGGCCATGGATGCA	Y_Contig2466_100bpR	TGTTCGTTTAAATACGCGCCA	N/A	Ambiguous
Y_Contig2197_105bpF	ACAAAGTGCGGTAACTAGCT	Y_Contig2197_105bpR	GCCACTGCACTTCTCTGCTT	YES	PCR/qPCR
Y_Contig3984_108bpF	ACAATCCCACCGGTCATGTC	Y_Contig3984_108bpR	TCATCGGGCGATACACTTCG	N/A	Ambiguous
Y_Contig8390_109bpF	GATGCACACCATTCGAAGCG	Y_Contig8390_109bpR	AACTGGGGGTCTTCCGAAAG	YES	PCR
Y_Contig13616_107bpF	ACAAGAGTCACTCTGGAAAAGAA	Y_Contig13616_107bpR	CACCAGAACACTTGTTTAGTTGA	YES	PCR
Y_Contig2328_100bpF	GCCACTGCACTTCTCTGCTT	Y_Contig2328_100bpR	TGCGGTAACCAGCTAAAATAAAA	YES	PCR
Y_Contig5687_102bpF	TTTTTCACTAGCACCCAAGGT	Y_Contig5687_102bpR	TTTACAGGTCGTATCCGCGG	YES	PCR
Y_Contig2196_102bpF	GACTTCTTTGGTGGCGTTCAC	Y_Contig2196_102bpR	AACGAATTTAATGCTTGAAGGGA	YES	PCR
Y_Contig2194_103bpF	CCTGCACATCCGAGTTACCA	Y_Contig2194_103bpR	ACCATGCGACGGAACATCTT	YES	PCR
Y_Contig3533_102bpF	CGATACCTTCGCAAAAGCCG	Y_Contig3533_102bpR	GCCGCAATGCCGATTACATT	N/A	Ambiguous
Y_Contig4890_120bpF	CACCCAAGAATTTCTACCGAACT	Y_Contig4890_120bpR	CCAGCGCATGTATACAAAACA	YES	PCR
Y_Contig6379_111bpF	GGAAAAGCGGCGTATAAGCG	Y_Contig6379_111bpR	TTCCATGAGCTTCGTGTGCT	N/A	Ambiguous
Y_Contig5925_107bpF	AGCGGCTGCAATGTCAAATG	Y_Contig5925_107bpR	GCCTACCCAAACGTAGCGTA	NO	PCR/qPCR
Y_Contig5885_114bpF	CACACCCCTGAACGTATGGT	Y_Contig5885_114bpR	TCAGGCATTGTCGGTAAGCA	YES	PCR
Y_Contig1505_100bpF	TATCTGACCACTCGCCAGGT	Y_Contig1505_100bpR	CGCGACTTGTTTGAATTGGAGT	YES	PCR
Y_Contig8081_107bpF	TCAAACGCTGTTGTTCACGC	Y_Contig8081_107bpR	AGAAACCAAGCTGCAATGGC	YES	PCR
Y_Contig7021_109bpF	TTCCAGCAGGTGTAAGCTCG	Y_Contig7021_109bpR	GAGCGCCATATGGTCACGTA	N/A	Ambiguous
Y_Contig6024_118bpF	GCGTGGACTGCGACTAGTAA	Y_Contig6024_118bpR	ATTTGCTTGCCCTTTGCCTG	NO	PCR/qPCR
Y_Contig7251_108bpF	TGTGTAACTTCACGGCTGCT	Y_Contig7251_108bpR	ATGTAGCGCCATGTTGCAGA	N/A	Ambiguous
Y_Contig11059_118bpF	ACGGAAAGACCCCATGAACC	Y_Contig11059_118bpR	TTTCAACGTCGGCTCCATGA	NO	PCR/qPCR
Y_Contig2467_108bpF	TGTAACTTTTGGAGCCGCCT	Y_Contig2467_108bpR	TGGTATCTGTGTGCGAACGA	YES	PCR
Y_Contig3952_112bpF	CTGTCATCGGTTTTGTTCGCA	Y_Contig3952_112bpR	TTCCGCGAAGTTCCTATCGC	NO	PCR/qPCR
Y_Contig2921_109bpF	CCAAATGGGGCAAATCTCGC	Y_Contig2921_109bpR	TGGCTGTTACTAGAACGCGT	N/A	No amplification
Y_Contig10883_102bpF	GCGTTGTTGCTTACGTCGTT	Y_Contig10883_102bpR	CAACATACGCACCCAGCAAC	NO	PCR/qPCR
Y_Contig13620_102bpF	CCGGTAAGGCTGCGAGTTTA	Y_Contig13620_102bpR	TGCCACGACTGGTCCTTAAG	YES	PCR
Y_Contig7138_113bpF	GAAGATGCTGAGGAGAGCGG	Y_Contig7138_113bpR	TCGCCTTGCTTTCGTTGTTT	YES	PCR
Y_Contig10284_117bpF	AGGAAGAGTTCTACACAGACTGT	Y_Contig10284_117bpR	TGTGTTGTAGCTGACTCCGT	YES	PCR
Y_Contig989_100bpF	AACAGCACATTTGTTGGACCA	Y_Contig989_100bpR	ATCGCCTATAATCACGCAAGC	NO	PCR/qPCR
Y_Contig9952_117bpF	CGTTTCTCTCCGCTCCTGTT	Y_Contig9952_117bpR	ATACTCGTAGTTGGCGGCAG	N/A	ambiguous
Y_Contig11909_100bpF	CAAAGGCACGACGACGATTC	Y_Contig11909_100bpR	GCCAGCAAAACTAACCCAAGG	NO	PCR/qPCR
Y_Contig5362_107bpF	GGACAGCACTGGTGGCATAT	Y_Contig5362_107bpR	TTTCGATGGAGGACTGCACC	NO	PCR/qPCR
Y_Contig4288_113bpF	ACTCATCTGCTATGGCACGG	Y_Contig4288_113bpR	ATATTTTACCGCGCCGAGCT	NO	PCR/qPCR
Y_Contig1279_103bpF	TTCTTGACGATCTGCCTCCG	Y_Contig1279_103bpR	AACACCGCATGCCATACTCA	NO	PCR/qPCR
Y_Contig14119_119bpF	GCTGACAGAGGTGCCTCATT	Y_Contig14119_119bpR	GAAGGCCAATCAAGACCGGA	N/A	Ambiguous
Y_Contig2329_120bpF	GGGGTATTGAAAGAGCACAAATT	Y_Contig2329_120bpR	GAGAGAGAGAGAGTTCCCCA	N/A	No amplification
Y_Contig7264_101bpF	GGTCTGCCGGTCTAAGCTTC	Y_Contig7264_101bpR	CGGCGTTGTGTTCAAGAATGA	NO	PCR/qPCR
Y_Contig5760_101bpF	GGGTTGGATGTTAACGTGGC	Y_Contig5760_101bpR	GGCTACTTTAACACCATCTAGCA	YES	PCR/qPCR
Y_Contig2193_104bpF	TGGCAGCTTTAATATCTGCGC	Y_Contig2193_104bpR	CTCAAACAGCAGGTGGAGACT	NO	PCR/qPCR
Y_Contig382_107bpF	CGTAGCATATAAGCAGGCGC	Y_Contig382_107bpR	ACGCACTAGACGCTGTAACA	NO	PCR/qPCR
Y_Contig6260_107bpF	AGAGCACGCCCAATGTAATCA	Y_Contig6260_107bpR	CAAAAACGTTCCGCCGTGAT	N/A	No amplification
Y_Contig8080_100bpF	GCGAGTTGCAGCAGATGGAG	Y_Contig8080_100bpR	GAAGAAAAAGAAATCTGCCAGGA	YES	PCR
Y_Contig2464_100bpF	ACCGCTGTTAGTTCATCGCT	Y_Contig2464_100bpR	CTGAACACGGCACAAAAGGT	YES	PCR
Y_Contig3556_109bpF	GCAGGATTGCTGGCATCACT	Y_Contig3556_109bpR	AGAGCCAAAGTGCTTTTCGC	NO	PCR/qPCR
Y_Contig12928_119bpF	ACACCTTAGACGTCATCGGC	Y_Contig12928_119bpR	TTTGATGCTGTTGCTGAGGC	N/A	No amplification
Y_Contig5241_101bpF	GGCACAGATGGTCGCAAATG	Y_Contig5241_101bpR	CTGCGATTGTTTCCTTGCGA	YES	PCR
Y_Contig11960_100bpF	CGTTCACGAAACCGCGTATC	Y_Contig11960_100bpR	GAAGTCTTAAAGGGCCCGCT	N/A	No amplification
Y_Contig10488_101bpF	TGACGATCTTGATTCAAGTGGT	Y_Contig10488_101bpR	TGCTCTCTCGATTCGCATTTG	NO	PCR/qPCR
Y_Contig4079_116bpF	ATCGCCAAGTACATCGCCAT	Y_Contig4079_116bpR	CATGGTGCCGCACTCTATCT	N/A	Ambiguous
Y_Contig6156_118bpF	TGTGACCAAGCTACGCACAT	Y_Contig6156_118bpR	TTTAACCCACGTGAAGCCGA	NO	PCR/qPCR
Y_Contig7900_118bpF	TACTTGCTCGAGCTTTCGGC	Y_Contig7900_118bpR	GTAAAGGTCCCGGCAGTCAA	N/A	Ambiguous
Y_Contig9909_120bpF	TTTATGTTGTTGCGGCCTGC	Y_Contig9909_120bpR	AGCTTTCCTTCCTGGTGCAG	N/A	No amplification
Y_Contig4292_109bpF	AAGACCACCTTCGCCGTTAG	Y_Contig4292_109bpR	CGTCGCCAAAGTTGACACTG	NO	PCR/qPCR
Y_Contig9425_101bpF	AGTGAGTGGCATCCATTACGT	Y_Contig9425_101bpR	GTTTGCCCTGTAATCGCTGC	NO	PCR/qPCR
Y_Contig7614_100bpF	AATCCCTCCCCTTTGAGTTTT	Y_Contig7614_100bpR	AGCACGACACACTATCCACT	N/A	No amplification
Y_Contig11418_118bpF	AGGGAAGTTGACGCATCGAG	Y_Contig11418_118bpR	TATCGAGCCACCGAGTTTCG	NO	PCR/qPCR
Y_Contig13138_103bpF	ATGGCTCTGAACTGCTGACC	Y_Contig13138_103bpR	ACAACAGTTTTACAACAGCAGCT	NO	PCR/qPCR
Y_Contig15987_112bpF	ACTCGCGCATTTGTTTTAGCT	Y_Contig15987_112bpR	TGGCGTCACCATTAAAAGGAGA	YES	PCR/qPCR
Y_Contig278_116bpF	GCATCTTCTACAAAATTCCAGGC	Y_Contig278_116bpR	GGTCGAATACCTTGGCCATA	YES	PCR
Y_Contig8079_105bpF	TTGCTTTGGTTCGTGTTGGG	Y_Contig8079_105bpR	TCCACGAATTTTTGTGCGGC	YES	PCR
Y_Contig13265_107bpF	CGTGTTTCATTTCGGGCGTT	Y_Contig13265_107bpR	ACGAAAGCCAAACCAAACCG	NO	PCR/qPCR
Y_Contig4_119bpF	TGCCGATCGTATTGACCAGG	Y_Contig4_119bpR	ACGATGACACACAAGACGTCA	YES	PCR
Y_Contig10587_120bpF	GACCTTCCAACTGAGGTGGG	Y_Contig10587_120bpR	CACCATCCGCACTATCCCC	N/A	No amplification
Y_Contig976_100bpF	TGCTTTAGAGGCGCAACGTA	Y_Contig976_100bpR	CTGCCGATGCTCTCATCCAT	NO	PCR/qPCR

## Sheet: S6
Supplementary Table S6: Mapping positions and primers used to generate 9 new B. oleae DNA markers in this study.
Probe	Primers used (5’à3’)	Probe length (bp)	Blastn homology	Hybridization site in B. oleae
NW_013581212.1-probe	F< TTCCTCAGTCCACCCACATC	1899	Ca[2+]-channel protein alpha subunit T	IR (21)
	R< ACCCAAATTCAACACAAGCAC		(Ca-a1T)
NW_013581218.1-a-probe	F< ATACTCGGCAATCATAACTC	1993	ΜΕΙ-41	IL (2-3)
	R< TTGACCTTCGGTAGACAG
NW_013581218.1-b-probe	F< CTAGAGTTTATTAGCCAAGG	1208	rho GTPase activating protein at 15B	IVL (74)
	R< ATGCTGGAGTACCAAATC		(RhoGAP15B)
NW_013581217.1-probe	F< ATTCGCCGCTACGTTCCTAC	1518	toll-7	IIIR (65)
	R< CTGCCGCTTGCACTGATTAC
NW_013581227.1-probe	F< Gcaatcccatagtaataagc	1724	BTB (POZ) domain containing 9 ortholog	IIL (31)
	R< ACTGCCCATATCCATTAAAC		(dBTBD9)
NW_013581228.1-probe	F< CTGTCCGTAGTGCTGCAATC	1826	ubiquitin specific protease 47	ΙΙΙR (61-62)
	R< TCTAATGGGTCCACAGGAACG		(Ubp47)
NW_013581229.1-probe	F< TTTTAAAGCTAGGCAACACAATCGG	1430	CG8858	IIIR (64)
	R< GAAGTTTTGAAGTTGGACGATAAGC
NW_013581251.1-probe	F< AATGTGGTCGGTGCGATCTCC	1466	roundabout 3	VR (98)
	R< TGCTTGCCTTATCCAGTCCATTG		(robo3)
NW_013581215.1-probe	F< TGTACTCTGTCGCCGACTTC	1573	scab	ΙΙΙL(56)
	R< CAATGCGTACCGCCAAATCC
The markers were mapped by in-situ hybridization (Figure 3).

## Sheet: S7
Supplementary Table S7: Scaffold/contig localization on B. oleae chromosomes.
Genes, expressed sequence tags (ESTs) and microsatellite (Boms) sequences previously mapped by in-situ hybridization to autosomal polytene chromosomes were aligned to scaffolds and used to assign the scaffolds to chromosomes. Scaffold accession numbers and sizes, as well as chromosomal positions of the tags used are listed.
Contig	contig length (bases)	Tag name	gene	chromosomal position	Polytene element	Approximate gene start coordinate on scaffold	Scaffold Orientation	Former scaffold names
LGAM02009672.1	7642215	BoEST 86	Insulin degrading metalloproteinase	1.5	I_L	3273429		Contig1885_pilon_pilon
LGAM02015420.1	1227131	ovo	Zn finger transcription factor	2	I_L	690302		Contig3342_pilon_pilon
LGAM02018580.1	6185809	NW_013581218.1-a-probe	ΜΕΙ-41	2.5	I_L	4211028	correct	Contig1248_pilon_pilon
LGAM02018580.1	6185809	ckIIbeta	Casein kinase II beta subunit	3	I_L	6074400		Contig1248_pilon_pilon
LGAM02025360.1	2478	Boms2	NA	3.8	I_L	229		Contig36658_pilon_pilon
LGAM02025750.1	3251122	Boms22	NA	5	I_L	648289		Contig975_pilon_pilon
LGAM02014967.1	2560613	Boms30	NA	5.5	I_L	429866		Contig1140_pilon_pilon
LGAM02006552.1	1195961	s36	NA	9.8	I_L	901097		Contig306_pilon_pilon
LGAM02029766.1	7853317	white	Eye pigment	13	I_L	848586	correct	Contig182_pilon_pilon
LGAM02029766.1	7853317	BoEST 175	Alpha actinin	15.2	I_Centromere	7582171		Contig182_pilon_pilon
LGAM02008526.1	397032	BoEST 87	NA	17.6	I_R	197318		Contig1337_pilon_pilon
LGAM02021877.1	5204599	BoEST 89	Exuperantia	18	I_R	2161479		Contig737_pilon_pilon
LGAM02011584.1	5477966	BoEST 72	T-cp1zeta	19.8	I_R	3954555	correct	Contig1825_pilon_pilon
LGAM02011584.1	5477966	sxl	Sex lethal	20.3	I_R	3294932		Contig1825_pilon_pilon
LGAM02011584.1	5477966	NW_013581212.1-probe	Ca[2+]-channel protein alpha subunit T	21	I_R	4812321		Contig1825_pilon_pilon
LGAM02026273.1	7359919	BoEST 126	Retained	25.4	II_L	4780968		Contig625_pilon_pilon
LGAM02013164.1	6871412	BoEST 50	CG9232	26.5	II_L	3296209	correct	Contig193_pilon_pilon
LGAM02013164.1	6871412	Boms12	NA	26.5	II_L	4243217		Contig193_pilon_pilon
LGAM02019890.1	12868362	NW_013581227.1-probe	BTB (POZ) domain containing 9 ortholog	31	II_L	7201861		Contig576_pilon_pilon
LGAM02013436.1	2183515	acetylcholinesterase	Acetylcholinesterase	33.8	II_L	289759		Contig2022_pilon_pilon
LGAM02006778.1	612002	BoEST 165	GDP dissociation inhibitor	35.9	II_R	414357		Contig3715_pilon_pilon
LGAM02021656.1	1628785	beta2 tubulin	Beta2 tubulin	37.5	II_R	382539		Contig2866_pilon_pilon
LGAM02038715.1	13712532	BoEST 106	Rpn5	38	II_R	6961803	correct	Contig1901_pilon_pilon
LGAM02038715.1	13712532	BoEST 100	NA	38.7	II_R	7476780		Contig1901_pilon_pilon
LGAM02038715.1	13712532	BoEST 37	CG14721	39.5	II_R	10290062		Contig1901_pilon_pilon
LGAM02007670.1	10241441	BoEST 92	NA	42	II_R	9948541		Contig652_pilon_pilon
LGAM02031430.1	4686983	Boms16	NA	42.2	II_R	3825167		Contig5035_pilon_pilon
LGAM02033874.1	12270893	dsx	Doublesex	44	II_R	10626621	Not sure	Contig431_pilon_pilon
LGAM02033874.1	12270893	Boms17	NA	44	II_R	10387478		Contig431_pilon_pilon
LGAM02015438.1	8589139	NW_013581215.1-probe	Scab	56	III_L	5574270		Contig173_pilon_pilon
LGAM02011576.1	275954	ckIIalpha	Casein kinase II alpha	57	III_L	152016		Contig7063_pilon_pilon
LGAM02002896.1	1371261	BoEST 41	CG8485	57.8	III_L	1031757		Contig1563_pilon_pilon
LGAM02035380.1	19390402	-	Transformer2	64	III_R	8856520	reversed	Contig339_pilon_pilon
LGAM02035380.1	19390402	NW_013581229.1-probe	CG8858	64	III_R	8096438		Contig339_pilon_pilon
LGAM02035380.1	19390402	Boms24	NA	64.3	III_R	5826434		Contig339_pilon_pilon
LGAM02035380.1	19390402	NW_013581217.1-probe	Toll-7	65	III_R	4126857		Contig339_pilon_pilon
LGAM02016867.1	13170593	BoEST 166	Heat shock protein 83	68.5	IV_L	3324817	reversed	Contig1066_pilon_pilon
LGAM02016867.1	13170593	hsp83	Heat shock protein 83	68.5	IV_L	3325635		Contig1066_pilon_pilon
LGAM02016867.1	13170593	BoEST 94	NA	67.5	IV_L	808525		Contig1066_pilon_pilon
LGAM02016867.1	13170593	BoEST 110	CG1146	70	IV_L	9320066		Contig1066_pilon_pilon
LGAM02016867.1	13170593	-	Transformer	71	IV_L	12441346		Contig1066_pilon_pilon
LGAM02004382.1	5436455	Boms21	NA	73.5	IV_L	3405332	correct	Contig1226_pilon_pilon
LGAM02004382.1	5436455	BoEST 169	Paramyosin	73.7	IV_L	5132017		Contig1226_pilon_pilon
LGAM02004382.1	5436455	paramyosin	Paramyosin	73.7	IV_L	5119287		Contig1226_pilon_pilon
LGAM02029184.1	924418	BoEST 88	Karyopherin alpha1	77	IV_L	784930		Contig78_pilon_pilon
LGAM02015666.1	898250	BoEST 200	Chico	79.4	IV_Centromere	31530		Contig2312_pilon_pilon
LGAM02013110.1	15723756	Boms27	NA	83	IV_R	13175721	correct	Contig214_pilon_pilon
LGAM02013110.1	15723756	sod1	sod1	85	IV_R	15424446		Contig214_pilon_pilon
LGAM02032120.1	684300	BoEST 116	Ca2+-channel-protein-beta-subunit	94.5	V_Centromere	281443		Contig11531_pilon_pilon
LGAM02021086.1	9072951	hsp70	Hsp70	96.2	V_R	8163516		Contig479_pilon_pilon
LGAM02020567.1	1995179	BoEST 43	Muscle-specific protein 300	96.5	V_R	1345990		Contig2488_pilon_pilon
LGAM02026305.1	1043972	BoEST 105	CG11926	97	V_R	706597		Contig6322_pilon_pilon
LGAM02009776.1	2692642	NW_013581251.1-probe	Roundabout 3	98	V_R	2505760		Contig1853_pilon_pilon
LGAM02025757.1	5093026	BoEST 38	CG17652	100	V_R	4720395		Contig4787_pilon_pilon
			NA=Not applicable

## Sheet: S8
Supplementary Table S8: Distribution of the B. oleae Transposable elements in the genome assembly.
	Number of copies	Genome coverage (bp)	Genome coverage (%)
TE Class
Retrotransposon	8926	4348379	0.8895
DNA Transposon	27412	11885280	2.4312
Unclassified	16953	8839877	1.8083
TE Orders
DIRS	204	118767	0.0243
Helitron	21299	9015399	1.8442
Helitron|LARD	70	31011	0.0063
Helitron|LTR	26	13782	0.0028
Helitron|TIR	201	96851	0.0198
Helitron|TRIM	21	8275	0.0017
LARD	2860	1314240	0.2688
LINE	1823	921510	0.1885
LTR	2059	1083297	0.2216
LTR|DIRS	5	2725	0.0006
LTR|TIR	30	13927	0.0028
Maverick	84	39446	0.0081
MITE	653	257292	0.0526
PLE	48	21847	0.0045
PLE|LARD	9	3614	0.0007
SINE	145	55106	0.0113
SINE|LARD	4	1116	0.0002
SSR	188	80187	0.0164
TIR	4844	2311284	0.4728
TRIM	1617	757856	0.155
Unclassified	17101	8926004	1.8259
TE Superfamilies
LINE_I	965	496798	0.1016
LINE_Jockey	480	234758	0.048
LINE_R2	20	6764	0.0014
LINE_RTE	73	35465	0.0073
LINE_unknown	285	147725	0.0302
LTR_Bel-Pao	631	353390	0.0723
LTR_Copia	71	31762	0.0065
LTR_Gypsy	1310	675050	0.1381
LTR_unknown	47	23095	0.0047
TIR_CACTA	71	34914	0.0071
TIR_hAT	468	233231	0.0477
TIR_Merlin	10	4436	0.0009
TIR_MuDR	14	6148	0.0013
TIR_P	142	68739	0.0141
TIR_PIF-Harbinger	103	48803	0.01
TIR_PiggyBac	83	31513	0.0064
TIR_Tc1-Mariner	3724	1770587	0.3622
TIR_Transib	59	28046	0.0057
TIR_unknown	170	84867	0.0174
Unclassified	38588	20757445	4.2461

## Sheet: S9
Supplementary Table S9: Samples and tissues used for the transcriptome sequencing and assembly.
	Sample	Tissue	Age of animal /Developmental stage (# number of flies)	Condition	Sex	Raw Paired Reads	NCBI accession
1	Bo_adult	whole insect	2nd (#1 per sex) and 8th-day-old (#1 per sex) (pooled)	-	M/F	3485995	SRR8800824
2	Bo_pupa	pupa	2nd (#2) and 8th-day-old (#2) after pupation (pooled)	-	M/F	40630107	SRR8800826
3	Bo_Thorx_mix	thorax	1st-day-old adult flies	Virgin	M/F	54414205	SRR8800825
4	Bo_egg	egg	eggs from 1-24h (pooled)	-	M/F	37651087	SRR8800835
5	Bo_larva	larva	L1 larvae (#20), L2 larvae (#6), L3 larvae (#2) (pooled)	-	M/F	38678071	SRR8800833
6	Bo_Npin Fem	Head	12th-day-old adult flies (pooled)	Mated to males-not-exposed to α-pinene	F	41300500	SRR8800823
7	SexOrgans_male	testes	3rd-day-old adult male insects (pooled)	Virgin	M	33007668	SRR8800827
8	Bo_Ypin_Fem	Head	12th-day-old adult flies (pooled)	Mated to males-exposed to α-pinene	F	45137730	SRR8800828
9	Bo_Cpin_Fem	Head	12th-day-old adult flies (pooled)	Virgin	F	39353529	SRR8800821
10	Testes_after	testes	7th day old adult male insects	12 hours after mating	M	34278769	SRR8800830
11	Bo_Legs_ovip_Female	Legs	10th-day-old adult flies (pooled)	Mated during oviposition	F	38111237	SRR8800829
12	Bo_Heads_ovip_Female *	Head	10th-day-old adult flies (pooled)	Mated during oviposition	F	37064417	SRR8800831
13	Bo_ovipositor	Ovipositor	10th-day-old adult flies (pooled)	Mated during oviposition	F	29211750	SRR8800822
14	Bo_Heads_Female*	Head	12th-day-old adult flies (pooled)	Virgin	F	36884461	SRR8800834
						55951261*	SRR8819883
15	Bo_Heads_Male*	Head	12th-day-old adult flies (pooled)	Virgin	M	53245375	SRR8800832
						48439058*	SRR8819882
*	These datasets showed very low alignment rate which could not be readily explained and were excluded from the main manuscript
The age or the developmental stage of the animal, the condition, the sex (M:Male, F:Female) and the number of reads generated are shown.*Re-run of a biological replicate sample

## Sheet: S10
Supplementary Table S10: Summary of the Trinity transcriptome generated from sequencing all the tissues in Supplementary Table S7.
Description	Value
Number of Transcipts	133003
Number of components	85261
Total transcript length (bp)	146.6
Minimun transcript length (bp)	201
Median transcript length (bp)	503
Mean transcript length (bp)	1102
Maximum transcript length (bp)	27500
N50 (bp)	2266

[truncated: 6 more sheets: S11, S12, S13, S14, S15, S16]
